# Supplementary material for: Experimental Inoculation of Coral Recruits With Marine Bacteria Indicates Scope for Microbiome Manipulation in Acropora tenuis and Platygyra daedalea
Source: Front Microbiol. 2019 Jul 24;10:1702. doi: 10.3389/fmicb.2019.01702 (PMC6668565; doi:10.3389/fmicb.2019.01702)
Supplement: Supplementary file 2 [file Table_2.XLSX]

## Sheet: Inoculation 1
	Duplicate absorbance measurements on the spectrophotometer were taken for each bacterial culture suspended in FSW.
	The absorbance measurement of the final bacterial cocktail was repeated three times for increased accuracy.
	Bacterial cell density was calculated from the OD660 measurement using the formula reported in Agilent genomics
	(https://www.chem.agilent.com/store/biocalculators/calcODBacterial.jsp)
	Inoculation 1 - 27 Nov				Inoculation 2 - 30 Nov
	Bacterial strain	OD 660			Bacterial strain	OD 660
	Acinetobacter	0.089			Acinetobacter	0.174
	Acinetobacter	0.098			Acinetobacter	0.151
	Acinetobacter	0.092			Bacterioplanes	0.115
	Bacterioplanes	0.037			Bacterioplanes	0.123
	Bacterioplanes	0.033			Bacterioplanes	0.124
	Bacterioplanes	0.037			Marinobacter	0.019
	Marinobacter	0.023			Marinobacter	0.019
	Marinobacter	0.012			Paracoccus	0.225
	Marinobacter	0.006			Paracoccus	0.226
	Paracoccus	0.124			Pseudoalteromonas	0.395
	Paracoccus	0.13			Pseudoalteromonas	0.396
	Paracoccus	0.128			Pseudovibrio	0.238
	Pseudoalteromonas	0.096			Pseudovibrio	0.244
	Pseudoalteromonas	0.104			Vibrio	0.206
	Pseudoalteromonas	0.106			Vibrio	0.195
	Pseudovibrio	0.094
	Pseudovibrio	0.094
	Pseudovibrio	0.097
	Vibrio	0.058
	Vibrio	0.066
	Vibrio	0.06
			Final density [cell/mL]				Final density [cell/mL]
	Bacterial cocktail	0.08	6.4·10^7		Bacterial cocktail	0.199	1.59·10^8
	Bacterial cocktail	0.083	6.64·10^7		Bacterial cocktail	0.193	1.54·10^8
	Bacterial cocktail	0.082	6.56·10^7		Bacterial cocktail	0.197	1.58·10^8
	Avergae:	0.0816667	~ 6.53·10^7 cells/mL		Avergae:	0.196333	~ 1.57·10^8 cells/mL
	Inoculation 3 - 04 Dec				Inoculation 4 - 07 Dec
	Bacterial strain	OD 660			Bacterial strain	OD 660
	Acinetobacter	0.237			Acinetobacter	0.269
	Acinetobacter	0.232			Acinetobacter	0.282
	Bacterioplanes	0.167			Bacterioplanes	0.142
	Bacterioplanes	0.157			Bacterioplanes	0.157
	Marinobacter	0.134			Marinobacter	0.107
	Marinobacter	0.169			Marinobacter	0.127
	Paracoccus	0.462			Paracoccus	0.299
	Paracoccus	0.473			Paracoccus	0.321
	Pracoccus Diluted	0.221			Pseudoalteromonas	0.152
	Pracoccus Diluted	0.241			Pseudoalteromonas	0.153
	Pseudoalteromonas	0.263			Pseudovibrio	0.232
	Pseudoalteromonas	0.278			Pseudovibrio	0.204
	Pseudovibrio	0.211			Vibrio	0.206
	Pseudovibrio	0.207			Vibrio	0.204
	Vibrio	0.234
	Vibrio	0.298
			Final density [cell/mL]				Final density [cell/mL]
	Bacterial cocktail	0.215	1.72·10^8		Bacterial cocktail	0.224	1.79·10^8
	Bacterial cocktail	0.213	1.7·10^8		Bacterial cocktail	0.212	1.7·10^8
	Bacterial cocktail	0.203	1.62·10^8		Bacterial cocktail	0.221	1.77·10^8
	Avergae:	0.210333	~ 1.68·10^8 cells/mL		Avergae:	0.219	~ 1.75·10^8 cells/mL
	Inoculation 5 - 11 Dec				Inoculation 6 - 14 Dec
	Bacterial strain	OD 660			Bacterial strain	OD 660
	Acinetobacter	0.272			Acinetobacter	0.345
	Acinetobacter	0.29			Acinetobacter	0.352
	Bacterioplanes	0.166			Acinetobater dil	0.231
	Bacterioplanes	0.172			Acinetobater dil	0.231
	Marinobacter	0.111			Bacterioplanes	0.12
	Marinobacter	0.122			Bacterioplanes	0.121
	Paracoccus	0.439			Marinobacter	0.226
	Paracoccus	0.433			Marinobacter	0.239
	Paracoccus dil	0.229			Paracoccus	0.533
	Paracoccus dil	0.239			Paracoccus	0.546
	Pseudoalteromonas	0.223			Paracoccus dil	0.274
	Pseudoalteromonas	0.227			Paracoccus dil	0.277
	Pseudovibrio	0.167			Pseudoalteromonas	0.129
	Pseudovibrio	0.188			Pseudoalteromonas	0.13
	Vibrio	0.17			Pseudovibrio	0.212
	Vibrio	0.176			Pseudovibrio	0.218
					Vibrio	0.177
					Vibrio	0.177
			Final density [cell/mL]				Final density [cell/mL]
	Bacterial cocktail	0.202	1.62·10^8		Bacterial cocktail	0.196	1.57·10^8
	Bacterial cocktail	0.205	1.64·10^8		Bacterial cocktail	0.201	1.61·10^8
	Bacterial cocktail	0.208	1.66·10^8		Bacterial cocktail	0.194	1.55·10^8
	Avergae:	0.205	~ 1.64·10^8 cells/mL		Avergae:	0.197	~ 1.58·10^8 cells/mL
	Inoculation 7 - 18 Dec
	Bacterial strain	OD 660
	Acinetobacter	0.119
	Acinetobacter	0.125
	Bacterioplanes	0.007
	Bacterioplanes	0.013
	Marinobacter	0.012
	Marinobacter	0.032
	Paracoccus	0.379
	Paracoccus	0.395
	Paracoccus Dil	0.197
	Paracoccus Dil	0.197
	Pseudoalteromonas	0.062
	Pseudoalteromonas	0.061
	Pseudovibrio	0.061
	Pseudovibrio	0.069
	Vibrio	0.054
	Vibrio	0.065
			Final density [cell/mL]
	Bacterial cocktail	0.089	7.12·10^7
	Bacterial cocktail	0.084	6.72·10^7
	Bacterial cocktail	0.096	7.68·10^7
	Avergae:	0.0896667	~ 7.17·10^7 cells/mL
